# Supplementary material for: Arbuscular mycorrhizal fungi alter rhizosphere fungal community characteristics of Acorus calamus to improve Cr resistance
Source: PeerJ. 2023 Nov 8;11:e15681. doi: 10.7717/peerj.15681 (PMC10638908; doi:10.7717/peerj.15681)
Supplement: Supplemental Information 6 [file peerj-11-15681-s006.xlsx]

## Sheet: Fig1a
Total Cr content
10 mg/kg	unadded AMF	54
10 mg/kg	unadded AMF	114
10 mg/kg	unadded AMF	71
10 mg/kg	added AMF	98
10 mg/kg	added AMF	94
10 mg/kg	added AMF	48
50 mg/kg	unadded AMF	104
50 mg/kg	unadded AMF	72
50 mg/kg	unadded AMF	88
50 mg/kg	added AMF	91
50 mg/kg	added AMF	99
50 mg/kg	added AMF	106
100 mg/kg	unadded AMF	107
100 mg/kg	unadded AMF	139
100 mg/kg	unadded AMF	87
100 mg/kg	added AMF	138
100 mg/kg	added AMF	141
100 mg/kg	added AMF	120
200 mg/kg	unadded AMF	190
200 mg/kg	unadded AMF	175
200 mg/kg	unadded AMF	167
200 mg/kg	added AMF	249
200 mg/kg	added AMF	235
200 mg/kg	added AMF	265

## Sheet: Fig1b
The Cr(Ⅲ) content
0 mg/kg	unadded AMF	47
0 mg/kg	unadded AMF	55
0 mg/kg	unadded AMF	91
0 mg/kg	added AMF	88
0 mg/kg	added AMF	55
0 mg/kg	added AMF	69
10 mg/kg	unadded AMF	53
10 mg/kg	unadded AMF	51
10 mg/kg	unadded AMF	98
10 mg/kg	added AMF	87
10 mg/kg	added AMF	121
10 mg/kg	added AMF	70
100 mg/kg	unadded AMF	84
100 mg/kg	unadded AMF	85
100 mg/kg	unadded AMF	62
100 mg/kg	added AMF	168
100 mg/kg	added AMF	154
100 mg/kg	added AMF	148
200 mg/kg	unadded AMF	90
200 mg/kg	unadded AMF	111
200 mg/kg	unadded AMF	100
200 mg/kg	added AMF	229
200 mg/kg	added AMF	215
200 mg/kg	added AMF	244
50 mg/kg	unadded AMF	65
50 mg/kg	unadded AMF	75
50 mg/kg	unadded AMF	83
50 mg/kg	added AMF	120
50 mg/kg	added AMF	122
50 mg/kg	added AMF	103

## Sheet: Fig1c
The SOM content
0 mg/kg	unadded AMF	1.1556
0 mg/kg	unadded AMF	1.2927
0 mg/kg	unadded AMF	1.4927
0 mg/kg	added AMF	1.5133
0 mg/kg	added AMF	1.6234
0 mg/kg	added AMF	1.5821
10 mg/kg	unadded AMF	1.2069
10 mg/kg	unadded AMF	1.1832
10 mg/kg	unadded AMF	1.0694
10 mg/kg	added AMF	1.3964
10 mg/kg	added AMF	1.5615
10 mg/kg	added AMF	1.6165
50 mg/kg	unadded AMF	1.0488
50 mg/kg	unadded AMF	1.1572
50 mg/kg	unadded AMF	1.2419
50 mg/kg	added AMF	1.2657
50 mg/kg	added AMF	1.5546
50 mg/kg	added AMF	1.35
100 mg/kg	unadded AMF	1.3414
100 mg/kg	unadded AMF	0.681
100 mg/kg	unadded AMF	0.7085
100 mg/kg	added AMF	1.4033
100 mg/kg	added AMF	1.5202
100 mg/kg	added AMF	1.3895
200 mg/kg	unadded AMF	1.1969
200 mg/kg	unadded AMF	0.6048
200 mg/kg	unadded AMF	0.6916
200 mg/kg	added AMF	1.375
200 mg/kg	added AMF	1.2175
200 mg/kg	added AMF	1.1556

## Sheet: Sheet4
pH
0 mg/kg	unadded AMF	6.82
0 mg/kg	unadded AMF	6.8
0 mg/kg	unadded AMF	6.85
0 mg/kg	added AMF	7.19
0 mg/kg	added AMF	7.2
0 mg/kg	added AMF	7.22
10 mg/kg	unadded AMF	7.12
10 mg/kg	unadded AMF	7.14
10 mg/kg	unadded AMF	7.16
10 mg/kg	added AMF	7.28
10 mg/kg	added AMF	7.29
10 mg/kg	added AMF	7.31
50 mg/kg	unadded AMF	7.15
50 mg/kg	unadded AMF	7.16
50 mg/kg	unadded AMF	7.18
50 mg/kg	added AMF	7.24
50 mg/kg	added AMF	7.26
50 mg/kg	added AMF	7.27
100 mg/kg	unadded AMF	7.17
100 mg/kg	unadded AMF	7.16
100 mg/kg	unadded AMF	7.19
100 mg/kg	added AMF	7.37
100 mg/kg	added AMF	7.36
100 mg/kg	added AMF	7.35
200 mg/kg	unadded AMF	7.21
200 mg/kg	unadded AMF	7.19
200 mg/kg	unadded AMF	7.2
200 mg/kg	added AMF	7.47
200 mg/kg	added AMF	7.64
200 mg/kg	added AMF	7.43
